# Supplementary material for: Fine-tuning of AMPK–ULK1–mTORC1 regulatory triangle is crucial for autophagy oscillation
Source: Sci Rep. 2020 Oct 20;10:17803. doi: 10.1038/s41598-020-75030-8 (PMC7576158; doi:10.1038/s41598-020-75030-8)
Supplement: Supplementary file 2 — Supplementary Table 1. [file 41598_2020_75030_MOESM2_ESM.xlsx]

## Sheet: Table 1.
Supplementary Table 1
Fine-tuning of AMPK-ULK1-mTORC1 regulatory triangle is crucial for autophagy oscillation Marianna Holczer (1), Bence Hajdú (1), Tamás Lőrincz (2), András Szarka (2), Gábor Bánhegyi (1,3), Orsolya Kapuy (1) (1 ) Semmelweis University, Department of Medical Chemistry, Molecular Biology and Pathobiochemistry, Budapest, Hungary (2) Budapest University of Technology and Economics, Laboratory of Bioche…
Interactor	Modification	Effect	Reference	AMPK phosphorylation sites					NetPhos
				Position	Code	Enzym	Peptide	Score	Score - kinase (unknown)
SDCBP	interaction	positive	Tomoda et al, 2004	88	S	AMPK	QLVARPSSINYMVAP	14.028
				88	S	PRKAA1	QLVARPSSINYMVAP	66.738
				145	S	PRKAA2	VQLVQANSPASLVGL	58.233
				263	T	PRKAA2	DILSTSGTVVTITIM	66.858
PRKAA2/AMPK2	phosphorylation	positive	Behrends et al, 2010	338	S	AMPK	RRIMNQASEFYLASS	13.204
				410	S	AMPK	HLGIRSQSKPYDIMA	12.914
				483	S	AMPK	VVEQRSGSSTPQRSC	12.722
				491	S	AMPK	STPQRSCSAAGLHRP	16.446
				500	S	AMPK	AGLHRPRSSFDSTTA	12.988	0.995
				491	S	PRKAA1	STPQRSCSAAGLHRP	63.602
				172	T	PRKAA2	SDGEFLRTSCGSPNY	65.004
				348	S	PRKAA2	YLASSPPSGSFMDDS	57.736	0.982
				511	S	PRKAA2	STTAESHSLSGSLTG	58.6	0.982
PPP1CA	dephosphorylation	positive	Esteves et al, 2012	22	S	AMPK	RLLEVQGSRPGKNVQ	14.516
			Pyo et al, 2018	22	S	PRKAA1	RLLEVQGSRPGKNVQ	74.086
MAP1LC3A	interaction	positive	Alemu et al, 2012	-	-	-	-	-	-
MAP1LC3B	interaction	positive	Alemu et al, 2012	-	-	-	-	-	-
MAP1LC3C	interaction	positive	Alemu et al, 2012	93	S	PRKAA1	YLLVNNKSLVSMSAT	64.808
				93	S	PRKAA2	YLLVNNKSLVSMSAT	58.465
GABARAPL1	interaction	positive	Alemu et al, 2012	-	-	-	-	-	-
GABARAPL2	interaction	positive	Alemu et al, 2012	-	-	-	-	-	-
AMBRA1	ubiquitination, association	positive	Nazio et al, 2013	284	T	AMPK	PSTERPRTSAYIRLR	13,434
				612	S	AMPK	SFESVPSSGSQLPPL	13,492	0.966
				684	S	AMPK	QDMPEESSEEDSLRR	13,312	0.997
				740	S	AMPK	QYLSRRDSIRQRSMR	17,136	0.996
				757	T	AMPK	QNRLRSSTSSSSSDN	13,374
				950	S	AMPK	NAISVSLSPMGRYVM	12,996	0.964
				1169	S	AMPK	AVVQREQSTTMASMG	14,09	0.956
				55	S	PRKAA1	ELPDSPRSTFLLAFS	63,687
				284	T	PRKAA1	PSTERPRTSAYIRLR	67,941
				612	S	PRKAA1	SFESVPSSGSQLPPL	71,749	0.966
				740	S	PRKAA1	QYLSRRDSIRQRSMR	66,558	0.996
				1211	S	PRKAA1	SSPQPSTSRGLLPEA	64,174	0.678
				148	T	PRKAA2	ASLAFHPTAQLLLIA	69,422
				428	S	PRKAA2	RTVLSLNSRSEAESM	59,842	0.972
				443	S	PRKAA2	PPPRTSASSVSLLSV	61,382
				593	S	PRKAA2	RTTPNYSSGEASSSW	59,224	0.983
				948	S	PRKAA2	GPNAISVSLSPMGRY	61,124
				1097	T	PRKAA2	LQPRNPATSVTSQGT	58,839
				1209	S	PRKAA2	HTSSPQPSTSRGLLP	59,429	0.988
TRAF6	ubiquitination, association	positive	Nazio et al, 2013	28	S	PRKAA1	VAMASSCSAVTKDDS	67,077
				268	S	PRKAA1	HLQENTQSHMRMLAQ	66,925
				486	T	PRKAA2	LEALRQRTFIKDDTL	61,715
RALB	interaction	positive	Bodemann et al, 2011	182	S	AMPK	EIRTKKMSENKDKNG	13,214	0.986
EXOC8 (exo84)	interaction	positive	Bodemann et al, 2011	78	S	AMPK	IETAREISYLESEMY	13,048	0.996
				151	S	AMPK	GGASRDGSGPGEEGK	13,068	0.985
				416	S	AMPK	KATRRAVSQLIRLGQ	12,932	0.756
				333	S	PRKAA1	EEEKVDLSMEWIQEL	68,663	0.977
				372	S	PRKAA2	HYLEDKPSPPPVKEL	64,265
EXOC2 (sec5)	interaction, association		Bodemann et al, 2011	691	S	AMPK	THLSVDVSSPDLFGS	13,07	0.963
				905	S	AMPK	ELLNKFKSSMHLQLT	13,235
				86	S	PRKAA2	KSGGRGTSTVSFKLL	65,323	0.951
				691	S	PRKAA2	THLSVDVSSPDLFGS	58,677	0.963
SQSTM1	interaction	positive	Ro et al, 2014	24	S	AMPK	AREIRRFSFCCSPEP	13,236	0.995
				349	S	AMPK	SSKEVDPSTGELQSL	13,606	0.988
				284	S	PRKAA1	STEEKSSSQPSSCCS	63,501	0.944
				294	S	PRKAA1	SSCCSDPSKPGGNVE	64,675
				24	S	PRKAA2	AREIRRFSFCCSPEP	69,085	0.995
ATG101	interaction	positive	Mercer et al, 2009	-	-	-	-	-	-
			Hosokawa et al, 2009
OCLN	interaction		McKenzie et al, 2006	69	S	AMPK	PGVIRILSMLIIVMC	14,869
				471	S	AMPK	LDDYREESEEYMAAA	14,626	0.991
				471	S	PRKAA1	LDDYREESEEYMAAA	75,274	0.991
ATG13	interaction	positive	Li et al, 2015	265	S	PRKAA2	TSPPSQLSSSRLSYQ	71,872	0.922
			Nazio et al, 2013
			Hosokawa et al, 2009
MUL1	ubiquitination	negative	Li et al, 2015	235	S	AMPK	SLLQRQESSVRLWKV	19,752	0.869
				235	S	PRKAA1	SLLQRQESSVRLWKV	77,466	0.869
				235	S	PRKAA2	SLLQRQESSVRLWKV	65,851	0.869
HTT (huntingtin)	interaction	positive	Rui et al, 2015	350	S	AMPK	KEMEVSPSAEQLVQV	14,978	0.978
				417	S	AMPK	ESGGRSRSGSIVELI	15,878	0.824
				419	S	AMPK	GGRSRSGSIVELIAG	18,337	0.996
				689	S	AMPK	VHCVRLLSASFLLTG	18,091
				710	S	AMPK	PDRDVRVSVKALALS	14,107	0.997
				958	S	AMPK	VAVARDQSSVYLKLL	16,059
				1347	S	AMPK	GRAQRLGSSSVRPGL	15,103	0.798
				2057	S	AMPK	QRHQRLYSLLDRFRL	13,803	0.854
				2335	T	AMPK	SPERRTNTPKAISEE	13,591	0.989
				261	S	PRKAA1	AFIANLKSSSPTIRR	64,056
				350	S	PRKAA1	KEMEVSPSAEQLVQV	63,942	0.978
				417	S	PRKAA1	ESGGRSRSGSIVELI	63,832	0.824
				419	S	PRKAA1	GGRSRSGSIVELIAG	74,006	0.996
				689	S	PRKAA1	VHCVRLLSASFLLTG	70,483
				781	S	PRKAA1	TLICSILSRSRFHVG	67,682
				958	S	PRKAA1	VAVARDQSSVYLKLL	69,815
				1399	T	PRKAA1	DVLQKVSTQLKTNLT	64,007
				1511	S	PRKAA1	LSYERYHSKQIIGIP	66,971	0.549
				1573	S	PRKAA1	TQKEVVVSMLLRLIQ	65,453
				1864	S	PRKAA1	TPKRHSLSSTKLLSP	64,319	0.756
				1965	S	PRKAA1	QSRCENLSTPTMLKK	64,188
				419	S	PRKAA2	GGRSRSGSIVELIAG	60,768	0.996
				459	S	PRKAA2	EDDSESRSDVSSSAL	62,002	0.966
				501	S	PRKAA2	IITEQPRSQHTLQAD	58,103	0.735
				518	T	PRKAA2	DLASCDLTSSATDGD	58,078
				561	S	PRKAA2	ASSPISDSSQTTTEG	57,625
				1173	T	PRKAA2	KAALPSLTNPPSLSP	60,86
				1177	S	PRKAA2	PSLTNPPSLSPIRRK	74,373
				1204	S	PRKAA2	PLSPKKGSEASAASR	58,379	0.572
				1862	S	PRKAA2	QQTPKRHSLSSTKLL	63,882	0.998
				2072	S	PRKAA2	STMQDSLSPSPPVSS	59,111	0.994
				2217	S	PRKAA2	GDAALYQSLPTLARA	75,916
				2409	T	PRKAA2	LPLVNSYTRVPPLVW	58,021
				2655	S	PRKAA2	APSSPPTSPVNSRKH	71,185	0.996
MEFV (trim20)	interaction	positive	Kimura et al, 2015	208	S	AMPK	VRLRRNASSAGRLQG	17,006
				209	S	AMPK	RLRRNASSAGRLQGL	13,124	0.855
				638	S	AMPK	DGPQRFDSCIIVLGS	13,22
				757	S	AMPK	GPLQPIFSPGTRDGG	12,901
				208	S	PRKAA1	VRLRRNASSAGRLQG	66,872
				209	S	PRKAA1	RLRRNASSAGRLQGL	63,625	0.855
				570	S	PRKAA1	KSEFVEKSTKYFSET	64,268
				757	S	PRKAA1	GPLQPIFSPGTRDGG	63,676
NLRP3	interaction		Kimura et al, 2015	265	S	PRKAA1	YIHCREVSLVTQRSL	64,802
				428	S	PRKAA1	GLKQQMESGKSLAQT	69,889	0.98
				519	S	PRKAA1	VDCEKFYSFIHMTFQ	66,391
				169	T	PRKAA2	VSLNKRYTRLRLIKE	58,483
				198	S	PRKAA2	GKTKTCESPVSPIKM	61,908	0.955
				295	S	PRKAA2	HKIVRKPSRILFLMD	69,057	0.909
				970	S	PRKAA2	TLLTSSQSLRKLSLG	66,729
TRIM21	interaction	positive	Kimura et al, 2015	327	S	PRKAA1	GNEERFDSYPMVLGA	67,33
IRGM	interaction	positive	Chauhan et al, 2015	96	S	PRKAA1	WDLPGTGSATTTLEN	68,491
GABARAP	interaction	positive	Alemu et al, 2012	-	-	-	-	-	-
			Okazaki et al, 2000
FLCN	interaction		Dunlop et al, 2014	130	S	AMPK	QACVRSLSCEVCPGR	13,007	0.812
				171	S	AMPK	RGFQRWYSIITIMMD	15,534
				246	S	AMPK	RSLTSLTSDDNLWAC	12,962
				573	T	AMPK	MSTVRSPTASESRN*	14,322
				491	T	PRKAA1	NKIEAALTNQNLSVD	65,147
				532	T	PRKAA1	DSRPKEDTQKLLSIL	64,13	0.964
NEDD4L	ubiquitination	negative	Nazio et al, 2016	127	T	AMPK	PTMERPYTFKDFLLR	13,906	0.962
				342	S	AMPK	SSRLRSCSVTDAVAE	16,143	0.997
				446	S	AMPK	PQIRRPRSLSSPTVT	13,228	0.995
				448	S	AMPK	IRRPRSLSSPTVTLS	16,143
				941	T	AMPK	EKLPRAHTCFNRLDL	14,267
				127	T	PRKAA1	PTMERPYTFKDFLLR	65,432	0.962
				137	S	PRKAA1	DFLLRPRSHKSRVKG	69,912	0.993
				342	S	PRKAA1	SSRLRSCSVTDAVAE	73,903	0.997
				446	S	PRKAA1	PQIRRPRSLSSPTVT	63,639	0.995
				446	S	PRKAA2	PQIRRPRSLSSPTVT	58,537	0.995
				769	T	PRKAA2	WILENDPTELDLMFC	57,965
BIRC2 (ciap1)	interaction	positive	Mukhopadhyay et al, 2016	500	T	AMPK	HDIIKQKTQIPLQAR	12,784
				580	S	AMPK	VCMDKEVSVVFIPCG	13,305	0.753
				174	T	PRKAA1	EDISSSRTNPYSYAM	65,8
				580	S	PRKAA1	VCMDKEVSVVFIPCG	64,358
				14	S	PRKAA2	QRLFPGPSYQNIKSI	59,293
				157	S	PRKAA2	SGSYSSLSPNPLNSR	57,583	0.769
				500	T	PRKAA2	HDIIKQKTQIPLQAR	76,211
CCDC53	interaction		Huttlin et al, 2017	191	S	PRKAA1	ESSDSESSFSD****	65,972	0.991
				11	S	PRKAA2	DGLPLMGSGIDLTKV	60,072
				75	S	PRKAA2	ILDAKLSSIPGLDDV	63,391
TRIM16	interaction	positive	Chauhan et al, 2016	-	-	-	-	-	-
TRIM25	interaction		Choudhury et al, 2017	158	S	AMPK	DLLRRKCSQHNRLRE	15,79
				286	S	PRKAA2	QILLKKKSEIQTLKE	57,811	0.87
				429	S	PRKAA2	AAAKATSSHPNSTSL	57,85
ATG16L1	interaction		Li et al, 2017	265	T	AMPK	RAISRAATKRLSQPA	13,841	0.974
				289	S	AMPK	IFGRRSVSSFPVPQD	12,854	0.804
				265	T	PRKAA1	RAISRAATKRLSQPA	69,289	0.974
				590	S	PRKAA1	VAWSPSGSHVVSVDK	64,01
				370	T	PRKAA2	SGSNAGITSIEFDSA	62,38	0.619
NEDD4	interaction		Pei et al, 2017	76	S	AMPK	QERSSVPSSENVNKK	13,539	0.95
				232	S	AMPK	EIFSRSTSTDPFVQD	14,651	0.989
				265	S	AMPK	IPLKRYSSLVIFPRS	13,755
				280	S	AMPK	PSTTRPTSPTSLCTL	14,099	0.998
				349	S	AMPK	RPLHRKGSLQKKIVL	15,743
				444	S	AMPK	GELERPHSQMNKNHG	15,172	0.932
				458	S	AMPK	GILRRSISLGGAYPN	14,548	0.865
				508	T	AMPK	RDSNRDCTNELSNSC	13,231
				544	T	AMPK	PRLERPYTFKDFVLH	15,6	0.962
				1285	T	AMPK	EKLPRAHTCFNRLDL	15,215
				1297	S	AMPK	LDLPPYESFEELWDK	12,773	0.744
				265	S	PRKAA1	IPLKRYSSLVIFPRS	64,206
				280	S	PRKAA1	PSTTRPTSPTSLCTL	65,473	0.998
				349	S	PRKAA1	RPLHRKGSLQKKIVL	70,342
				402	S	PRKAA1	GDCKPEMSEIKLNSD	65,923
				458	S	PRKAA1	GILRRSISLGGAYPN	64,307	0.865
				783	S	PRKAA1	KQDERGRSYYVDHNS	63,908	0.987
				16	T	PRKAA2	FAARRSNTYPLSETS	65,568
				56	T	PRKAA2	MKLTPRQTALAPLIK	58,034	0.592
				265	S	PRKAA2	IPLKRYSSLVIFPRS	61,71
				420	S	PRKAA2	IKLMHRTSACLPSSQ	60,69
				544	T	PRKAA2	PRLERPYTFKDFVLH	58,219	0.962
				1250	S	PRKAA2	LQFVTGTSRVPMNGF	57,402
BECN1	interaction		Chauhan et al, 2015	43	T	PRKAA2	RVTIQELTAPLLTTA	64,961
			Park et al, 2016
			Pei et al, 2017
SESN2	interaction	positive	Ro et al, 2014	294	S	PRKAA1	FELEKSESLLVTPSA	68,432
			Kumar et al, 2018
PP2A	dephosphorylation	positive	Wong et al, 2015	167	S	AMPK	MDLMVEASPRRIFAN	12,735	0.971
				194	S	PRKAA1	SDYETYLSADDLRIN	64,07	0.985
OGT	O-GlcNAcylation	positive	Pyo et al, 2018	20	S	AMPK	EPTKRMLSFQGLAEL	16,184	0.929
				20	S	PRKAA1	EPTKRMLSFQGLAEL	68,551	0.929
				325	T	PRKAA2	TALRLCPTHADSLNN	62,376
				491	S	PRKAA2	ERMKKLVSIVADQLE	60,755
				770	T	PRKAA2	DNADSSNTALNMPVI	57,968
E2F4	transcriptional level	positive	Polager et al, 2008	161	S	AMPK	LLAIRAPSGTSLEVP	14,553	0.989
				161	S	PRKAA2	LLAIRAPSGTSLEVP	60,999	0.989
				301	S	PRKAA2	LDTRPLQSSALLDSS	61,733
				313	S	PRKAA2	DSSSSSSSSSSSSSN	57,436	0.99
				316	S	PRKAA2	SSSSSSSSSSSNSNS	61,89	0.988
				321	S	PRKAA2	SSSSSSNSNSSSSSG	57,443	0.963
USP10	interaction	negative	Behrends et al, 2010	76	S	AMPK	DTLPRTPSYSISSTL	15,758
				674	T	AMPK	VEISRRVTLEKLPPV	15,015	0.953
				35	S	PRKAA1	SVELPPYSGTVLCGT	68,183
				76	S	PRKAA1	DTLPRTPSYSISSTL	64,269
				674	T	PRKAA1	VEISRRVTLEKLPPV	66,781	0.953
				172	S	PRKAA2	DGGDDSISTEALVNG	73,767	0.984
PRKAB2	interaction	positive	Behrends et al, 2010	108	S	AMPK	TKIPLIKSHNDFVAI	13,193	0.914
				204	S	AMPK	RSEERFKSPPILPPH	15,211	0.913
				249	S	AMPK	YALSIKDSVMVLSAT	13,491
				177	S	PRKAA1	SMESSETSCRDLSSS	72,643	0.996
				182	S	PRKAA1	ETSCRDLSSSPPGPY	69,145	0.96
PRKAA1	interaction	positive	Behrends et al, 2010	415	S	AMPK	HLGIRSQSRPNDIMA	14,281	0.943
				496	S	AMPK	ATPQRSGSVSNYRSC	13,359	0.995
				508	S	AMPK	RSCQRSDSDAEAQGK	17,644	0.991
				496	S	PRKAA1	ATPQRSGSVSNYRSC	64,289	0.995
				183	T	PRKAA2	SDGEFLRTSCGSPNY	61,357
				415	S	PRKAA2	HLGIRSQSRPNDIMA	61,644	0.943
SYNGAP1	interaction		Tomoda et al, 2004	87	S	AMPK	KLLRRTVSVPVEGRP	14,854
				109	S	AMPK	LGRSRRKSVPGGKQY	15,647	0.998
				117	S	AMPK	VPGGKQYSMEGAPAA	13,312	0.98
				146	S	AMPK	SSIKRTKSQPKLDRT	17,801	0.993
				155	S	AMPK	PKLDRTSSFRQILPR	16,448	0.874
				302	S	AMPK	TSKPRSASGDTVFWG	13,25	0.796
				590	S	AMPK	DIADRLISASLFLRF	14,507
				690	S	AMPK	IDLGRELSTLHALLW	14,315
				842	S	AMPK	LSVNKSVSMLDLQGD	13,787	0.973
				859	S	AMPK	GGRLNSSSVSNLAAV	13,049	0.879
				1023	S	AMPK	DFTRRQLSLQDNLQH	14,363	0.997
				1088	S	AMPK	AQKPRPSSGNLLQSP	15,915
				109	S	PRKAA1	LGRSRRKSVPGGKQY	69,873	0.998
				139	S	PRKAA1	FLSRRLKSSIKRTKS	66,886	0.946
				146	S	PRKAA1	SSIKRTKSQPKLDRT	74,971	0.993
				155	S	PRKAA1	PKLDRTSSFRQILPR	66,47	0.874
				678	S	PRKAA1	DTLTNSSSFEGYIDL	63,618
				859	S	PRKAA1	GGRLNSSSVSNLAAV	64,888	0.879
				1023	S	PRKAA1	DFTRRQLSLQDNLQH	66,758	0.997
				1088	S	PRKAA1	AQKPRPSSGNLLQSP	68,034
				109	S	PRKAA2	LGRSRRKSVPGGKQY	71,321	0.998
				146	S	PRKAA2	SSIKRTKSQPKLDRT	59,488	0.993
				182	S	PRKAA2	QSFKESHSHESLLSP	59,323	0.995
				765	S	PRKAA2	YMMRDLNSSIDLQSF	74,362	0.953
				1088	S	PRKAA2	AQKPRPSSGNLLQSP	60,717
ATG4B	interaction		Behrends et al, 2010	121	S	AMPK	AFIDRKDSYYSIHQI	15,153	0.996
				262	S	AMPK	VIGGKPNSAHYFIGY	13,497
				22	T	PRKAA1	EFEDFPETSEPVWIL	65,93	0.849
				48	S	PRKAA1	EILSDVASRLWFTYR	63,822
				160	T	PRKAA1	KKLAVFDTWSSLAVH	63,58
				309	S	PRKAA2	QHPPCRMSIAELDPS	58,995	0.99
RB1CC1 / FIP200	interaction		Jung et al, 2009	658	S	AMPK	ASSPRMESTAGITTT	14,08	0.755
			Behrends et al, 2010	1372	S	AMPK	KDLIESLSEDRARLL	12,83	0.929
			Nazio et al, 2013	1436	S	AMPK	ADEGRVDSAMETSMM	13,104	0.994
				238	T	PRKAA1	KAEMKRSTELVLSPD	66,126
				824	T	PRKAA1	EDLCHFRTFVQKEQC	71,039
				1396	S	PRKAA1	VSKLRSSSFVPSPYV	63,554	0.976
				637	S	PRKAA2	QTITDLLSEQKASVS	60,121
				670	T	PRKAA2	TTTTSPRTPPPLTVQ	59,841
				1394	S	PRKAA2	EEVSKLRSSSFVPSP	58,694
				1532	S	PRKAA2	PTLYFLHSESLPALD	62,359
CDC37	interaction		Behrends et al, 2010	19	T	PRKAA1	VSDDEDETHPNIDTA	63,674
				150	T	PRKAA1	VREQKHKTFVEKYEK	65,076
MLST8	physical association	negative	Dunlop et al, 2011	-	-	-	-	-	-
G3BP1	interaction		Behrends et al, 2010	162	T	AMPK	EPEERQQTPEVVPDD	14,774	0.993
				232	S	AMPK	EDAQKSSSPAPADIA	12,897	0.993
				286	S	AMPK	ASQPRPESKPESQIP	14,444	0.989
				373	S	AMPK	VVELRINSGGKLPNF	14,294
				149	S	PRKAA1	VTEPQEESEEEVEEP	68,136	0.989
				162	T	PRKAA1	EPEERQQTPEVVPDD	69,493	0.993
				232	S	PRKAA1	EDAQKSSSPAPADIA	71,164	0.993
				250	S	PRKAA1	QEDLRTFSWASVTSK	64,192
PRKAG1	interaction	positive	Behrends et al, 2010	211	T	AMPK	IAMVRTTTPVYVALG	13,712	0.979
				125	S	PRKAA1	REVYLQDSFKPLVCI	65,419	0.84
FEZ1	interaction	negative	McKnight et al, 2012	228	S	AMPK	YEGLRHMSGSELTEL	13,056	0.992
				316	S	AMPK	QMPLKRFSMEGISNI	13,273	0.996
				228	S	PRKAA2	YEGLRHMSGSELTEL	69,455	0.992
TBC1D14	interaction	negative	Longatti et al, 2012	91	S	AMPK	VHVRRKQSDSDLIPE	14,004	0.996
				128	S	AMPK	EQSVRKSSTFPRTGY	13,422	0.932
				441	S	AMPK	KERWRSLSTGGSEVE	12,686	0.994
				158	S	PRKAA1	SDDVSVCSVSSLGTE	66,563
				473	T	PRKAA1	IKLDISRTFPNLCIF	63,774
				91	S	PRKAA2	VHVRRKQSDSDLIPE	63,809	0.996
				185	S	PRKAA2	LDLVVTSSSSAIVTL	60,277
				531	S	PRKAA2	ADAFIAFSNLLNKPC	60,578
CBLB	interaction		Qin et al, 2016	437	S	AMPK	DEGSRCCSIIDPFGM	14,358	0.99
				476	S	AMPK	KCTDRQNSPVTSPGS	12,863	0.996
				634	S	AMPK	GRHSRVGSDPVLMRK	17,125
				800	S	AMPK	SSLNRTPSDYDLLIP	17,353	0.995
				847	S	AMPK	GSSSRPSSGQDLFLL	17,478	0.998
				144	T	PRKAA1	SQDRRNLTKLSLIFS	68,367
				368	S	PRKAA1	ELYCEMGSTFQLCKI	64,769
				634	S	PRKAA1	GRHSRVGSDPVLMRK	70,352
				695	S	PRKAA1	GPLANSLSEKTRDPV	64,036
				785	T	PRKAA1	LPPARPPTRDNPKHG	67
				800	S	PRKAA1	SSLNRTPSDYDLLIP	68,507	0.995
				847	S	PRKAA1	GSSSRPSSGQDLFLL	69,106	0.998
				437	S	PRKAA2	DEGSRCCSIIDPFGM	75,176	0.99
				476	S	PRKAA2	KCTDRQNSPVTSPGS	69,907	0.996
TBC1D5	interaction		Popovic et al, 2014	44	S	AMPK	KNGRRTSSTLDSEGT	13,51	0.997
				522	S	AMPK	QRLMKSESMPVQLNK	12,688
				541	S	AMPK	KNISSSPSVESLPGG	13,921	0.996
				574	S	AMPK	SNISRSRSHSKTMGR	16,237	0.997
				584	S	AMPK	KTMGRKESEEELEAQ	17,335	0.998
				541	S	PRKAA1	KNISSSPSVESLPGG	65,543	0.996
				574	S	PRKAA1	SNISRSRSHSKTMGR	67,925	0.997
				584	S	PRKAA1	KTMGRKESEEELEAQ	73,717	0.998
				767	S	PRKAA1	DPLMGPASASSSNPS	65,754
				44	S	PRKAA2	KNGRRTSSTLDSEGT	59,17	0.997
				470	S	PRKAA2	NFGRKLISPAMAPGS	61,094	0.88
				574	S	PRKAA2	SNISRSRSHSKTMGR	68,899	0.997
				759	S	PRKAA2	VCSPLVFSDPLMGPA	57,987
PDK1	interaction		Qin et al, 2016	410	S	AMPK	GLPQRSGSNIEQYIH	13,154	0.995
				549	S	AMPK	VWRQRYQSHPDAAVQ	15,461	0.998
				94	S	PRKAA1	ILGEGSFSTVVLARE	64,902
				398	S	PRKAA1	SSSSHSLSASDTGLP	64,868	0.996
				16	S	PRKAA2	YDAVPIQSSVVLCSC	61,359
				22	S	PRKAA2	QSSVVLCSCPSPSMV	62,205
				94	S	PRKAA2	ILGEGSFSTVVLARE	57,694
				393	S	PRKAA2	MQVSSSSSSHSLSAS	63,119	0.833
PRKAB1	interaction	positive	Behrends et al, 2010	24	S	AMPK	HKTPRRDSSGGTKDG	15,978	0.998
				108	S	AMPK	SKLPLTRSHNNFVAI	13,659
				24	S	PRKAA1	HKTPRRDSSGGTKDG	64,448	0.998
				25	S	PRKAA1	KTPRRDSSGGTKDGD	64,318	0.986
				108	S	PRKAA1	SKLPLTRSHNNFVAI	64,453
C9orf72	interaction	positive	Webster et al, 2016	344	S	AMPK	TAFWRATSEEDMAQD	13,604	0.997
			Zhang et al, 2018
ATG5	interaction		Nishimura et al, 2013	18	T	AMPK	VWFGRIPTCFTLYQD	13,757
				43	S	PRKAA2	YLLLPRVSYLTLVTD	59,562
NRBF2	interaction		Behrends et al, 2010	140	T	PRKAA1	IFDRDPDTLLYLLQQ	65,252
NIPSNAP2			Behrends et al, 2010	32	T	AMPK	SLLPRLRTWTSSSNR	14,904
				158	S	AMPK	LEFRKARSDMLLSRK	13,021
				44	S	PRKAA1	SNRSREDSWLKSLFV	67,396	0.993
				158	S	PRKAA2	LEFRKARSDMLLSRK	58,633
ZFYVE1/DFCP1	interaction		Joachim et al, 2017	145	T	AMPK	ETKRKKMTEKVVSFL	12,68	0.931
				78	S	PRKAA1	CDLCKGLSGHLPGVR	64,238
				145	T	PRKAA1	ETKRKKMTEKVVSFL	68,198	0.931
				21	S	PRKAA2	PGLMCQESYACSGTD	62,356
				572	S	PRKAA2	NFMAQSVSELSLGPT	59,661
DISC1			Sugis et al, 2019	24	S	AMPK	GVSHRAGSRDCLPPA	13,413	0.987
				267	S	AMPK	RCLSRPFSLLATRVS	15,095	0.966
				24	S	PRKAA1	GVSHRAGSRDCLPPA	66,582	0.987
				267	S	PRKAA1	RCLSRPFSLLATRVS	71,471	0.966
				285	S	PRKAA1	AQAARNSSRPERDMH	63,822	0.99
				133	S	PRKAA2	TRLPDRLSWPCGPGS	58,468	0.972
				211	S	PRKAA2	SAFTSSFSFIRLSLG	69,825	0.894
				271	T	PRKAA2	RPFSLLATRVSADLA	57,449
				285	S	PRKAA2	AQAARNSSRPERDMH	57,621	0.99
				301	S	PRKAA2	LPDMDPGSSSSLDPS	70,121	0.922
WASHC3	interaction		Huttlin et al, 2017	191	S	PRKAA1	ESSDSESSFSD****	65,972	0.991
				11	S	PRKAA2	DGLPLMGSGIDLTKV	60,072
				75	S	PRKAA2	ILDAKLSSIPGLDDV	63,391
ATG9a	interaction		Longatti et al, 2012	333	S	AMPK	ALGARCWSLYGRCYL	13,239
				461	T	AMPK	GNAHRSQTRDEFAQL	13,831	0.988
				738	S	AMPK	HRRESDESGESAPDE	12,874	0.997
				761	S	AMPK	QSIPRSASYPCAAPR	15,294	0.971
				799	S	AMPK	GTVPRVPSHFSRLPL	13,622
				48	S	PRKAA1	ENLDLFFSRVYNLHQ	64,98
				486	T	PRKAA1	ELLSPIVTPLILIFC	70,734
				738	S	PRKAA1	HRRESDESGESAPDE	63,7	0.997
				799	S	PRKAA1	GTVPRVPSHFSRLPL	66,385
				16	S	PRKAA2	QRLEASYSDSPPGEE	68,291
				613	S	PRKAA2	TSIQSLQSESEPLSL	73,875	0.993
				673	T	PRKAA2	GRAHSTMTGSGVDAR	60,931	0.58
				684	S	PRKAA2	VDARTASSGSSVWEG	58,75
