# Supplementary material for: Fine-tuning of AMPK–ULK1–mTORC1 regulatory triangle is crucial for autophagy oscillation
Source: Sci Rep. 2020 Oct 20;10:17803. doi: 10.1038/s41598-020-75030-8 (PMC7576158; doi:10.1038/s41598-020-75030-8)
Supplement: Supplementary file 3 — Supplementary Table 2. [file 41598_2020_75030_MOESM3_ESM.xlsx]

## Sheet: Table 2
Supplementary Table 2
Fine-tuning of AMPK-ULK1-mTORC1 regulatory triangle is crucial for autophagy oscillation Marianna Holczer (1), Bence Hajdú (1), Tamás Lőrincz (2), András Szarka (2), Gábor Bánhegyi (1,3), Orsolya Kapuy (1) (1 ) Semmelweis University, Department of Medical Chemistry, Molecular Biology and Pathobiochemistry, Budapest, Hungary (2) Budapest University of Technology and Economics, Laboratory of Bioche…
AMPK phosphorylation sites on ULK1					NetPhos
Position	Code	Enzym	Peptide	Score	Score - kinase (unknown)
111	S	AMPK	LHAMRTLSEDTIRLF	13.708	0.896 unsp
248	S	AMPK	PTIPRETSAPLRQLL	13.38
467	S	AMPK	SAIRRSGSTSPLGFA	15.15	0.986 unsp
495	S	AMPK	GVLARKMSLGGGRPY	12.993	0.969 unsp
556	S	AMPK	GLGCRLHSAPNLSDL	19.661	0.806 unsp
638	S	AMPK	FDFPKTPSSQNLLAL	14.11
660	T	AMPK	MTPPRNRTLPDLSEV	13.64
694	S	AMPK	GPFGRSFSTSRLTDL	14.751	0.987 unsp
1042	S	AMPK	LCIERRLSALLTGIC	13.292	0.990 unsp
248	S	PRKAA1	PTIPRETSAPLRQLL	72.872
317	S	PRKAA1	SHLASPPSLGEMQQL	64.086	0.732 unsp
467	S	PRKAA1	SAIRRSGSTSPLGFA	72.895	0.986 unsp
495	S	PRKAA1	GVLARKMSLGGGRPY	66.399	0.969 unsp
556	S	PRKAA1	GLGCRLHSAPNLSDL	75.749	0.806 unsp
638	S	PRKAA1	FDFPKTPSSQNLLAL	63.868
660	T	PRKAA1	MTPPRNRTLPDLSEV	65.978
247	T	PRKAA2	VPTIPRETSAPLRQL	64.702	0.942 unsp
248	S	PRKAA2	PTIPRETSAPLRQLL	63.173
308	S	PRKAA2	GSSSSSSSTSHLASP	66.971	0.977 unsp
467	S	PRKAA2	SAIRRSGSTSPLGFA	74.548	0.986 unsp
556	S	PRKAA2	GLGCRLHSAPNLSDL	71.088	0.806 unsp
575	T	PRKAA2	PKLPKPPTDPLGAVF	59.771
716	S	PRKAA2	TQAPDPGSTESLQEK	67.98	0.893 unsp
781	S	PRKAA2	FSAGPTGSASSSARH	61.959
